# Supplementary material for: Transcatheter Edge-to-Edge Mitral Valve Repair versus Minimally Invasive Mitral Valve Surgery: An Observational Study
Source: J Clin Med. 2024 Feb 28;13(5):1372. doi: 10.3390/jcm13051372 (PMC10932335; doi:10.3390/jcm13051372)
Supplement: Supplementary file 1 [file jcm-13-01372-s001.zip]

Archive with 1 entries (1 files):
- jcm-2829916-supplementary.pdf
